# Supplementary material for: Reconfirmation of newly discovered risk factors of diabetic peripheral neuropathy in patients with type 2 diabetes: A case-control study
Source: PLoS One. 2019 Jul 29;14(7):e0220175. doi: 10.1371/journal.pone.0220175 (PMC6662998; doi:10.1371/journal.pone.0220175)
Supplement: S1 Appendix — Some information of the participants was not provided due to patient privacy. (XLS) [file pone.0220175.s001.xls]

## Sheet: 去辨識
stage of enrolment	state of register	height (cm)	weight (kg)	SBP (mmHg)	DBP (mmHg)	waist circumference	smoking	alcohol	number of OHA catergory	number of insulin category	habit of exercise	duration of exercise before meals (mins)	duration of exercise after meals (min)	types of exercise	other type of exercise	execution of SMBG	number of SMBG	frequency of SMBG	MNSIE (left)	MNSIE (right)	type of DM	year of DM diagnosed	year of insulin initiated	family history	FHx (paternal)	FHx (maternal)	FHx (descendant)	FHx (sibling)	IDPain: pain experience	IDPain: most painful region	IDPain: painful symptoms	IDPain: sum score of painful symptoms	DN4 question 1	DN4 question 2	DN4 question 3	DN4 question 4	DN4 total score	FPG	HbA1c	UACR	TG	LDL-C	serum creatinine	eGFR	fundoscopy	total cholesterol	HDL-C	GPT	CAD
5	3	168	64	139	79	89	N	N	4	0	1	0	30	3		0	0	0	0	0	2	1994	0	2	N	N	N	N	02			0					0	158	6.7	15.5	65	82	1.4	51.57	1	130	38	15	1
5	3	154	60	124	73	89	N	N	2	1	2	60	0	18	mountain climbing	1	1	5	0	0	2	1991	2006	0	N	N	N	N	02			0					0	117	7.5	59.2	190	74	1.5	48.9	1	150	28	30	0
5	3	167	82	135	84	102	Y	N	1	2	0	0	0			0	0	0	0	0	2	1995	2009	1	N	Y	N	Y	02			0					0	326	11.8	378.9	100	74	1.4	53.89	2	141	46	35	0
5	3	148	56	143	66	80	N	N	4	0	0	0	0	3		1	2	7	0	0	2	1997	0	0	N	N	N	N	02			0					0	223	10.9	9.4	150	72	0.4	176.79	1	126	34	25	1
5	3	169	67	125	61	88	N	N	4	0	1	0	60	3		0	0	0	1	1	2	1981	0	1	N	N	N	Y	01	07	03	1		0304	02		3	198	7.6	2.3	87	130	1.2	62.57	1	175	40	50	0
5	3	169	75	142	65	90	N	N	1	0	0	0	30	3		0	0	0	0	0	2	2000	0	2	N	N	N	N	02			0					0	98	6.4	7.3	52	101	0.9	86.3	1	146	46	18	1
5	3	160	55	135	83	84	N	N	2	0	1	40	0	3		1	1	1	0	0	2	1999	0	1	Y	Y	N	Y	02			0					0	122	6.6	11.6	130	115	0.8	76.75	2	161	57	29	1
5	3	152	57.5	141	82	87.5	N	N	2	0	1	30	30	3		1	2	7	0	0	2	1998	0	0	N	N	N	N	02			0					0	144	6.5	10.8	105	82	1.1	51.06	2	140	44	49	0
5	3	167	66	105	65	87	N	N	2	0	1	90	0	3		1	1	1	1	1	2	1992	0	1	Y	N	N	N	01	02	0103	2		0203	02	01	4	112	7.2	41.3	137	61	1.3	56.31	1	113	36	17	1
5	3	156	65	130	67	93	N	N	2	0	1	0	60	3		1	3	7	0	0	2	1995	0	0	N	N	N	N	01	07	0304	2	03	03			2	135	8.1	1.0	87	53	0.8	76.75	1	131	46	15	0
5	3	170	74	152	72	101	N	N	0	2	1	0	0	3		1	1	3	0	0	2	1965	1965	0	N	N	N	N	02			0					0	142	8.4	61.1	85	78	1.0	76.22	2	133	48	19	1
5	3	150	71	128	84	96	N	N	1	2	0	0	0			1	1	7	1	1	2	1999	2008	1	N	N	Y	N	01	02	01020304	4	0103	0203	02		5	273	10.0	263.9	292	102	1.0	60.74	1	179	52	24	0
5	3	158	90	125	78	125	N	N	1	2	1	0	60	3		1	1	7	0	0	2	2003	0	0	N	N	N	N	02			0					0	219	11.5	782.0	113	68	0.7	92	2	124	42	67	0
5	3	169	58	152	66	84	N	N	1	0	0	0	0			0	0	0	0	0	2	1996	0	0	N	N	N	N	02			0			02		1	95	6.6	724.6	44	63	2.3	29.15	2	130	70	15	0
5	3	178	76	120	76	98	N	N	1	0	1	60	60	3		0	0	0	1	1	2	1999	0	0	N	N	N	N	01	02	03	1		03			1	126	5.9	5.7	140	88	0.8	98.37	1	159	59	14	1
5	3	153	46	142	80	86	N	N	2	0	0	0	0			0	0	0	1	1	2	1997	0	0	N	N	N	N	01	10	03	1		03	02		2	149	7.9	27.7	101	98	0.7	85.79	1	154	49	16	0
5	3	164	62	110	80	88	N	N	2	1	1	120	30	38	yoga	1	2	7	0	0	2	2000	2009	1	Y	Y	N	Y	02			0					0	88	7.4	3.5	219	116	0.8	77.77	1	186	48	53	0
5	3	150	51	123	70	84	N	N	2	0	1	0	60	37		0	0	0	1	1	2	1991	0	0	N	N	N	N	02			0					0	128	7.1	10.3	157	98	0.7	86.94	1	182	74	17	0
5	3	155	72	132	62	100	N	N	2	0	1	30	0	3		0	0	0	0	0	2	2004	0	0	N	N	N	N	02			0					0	146	7.0	4.4	112	135	1.0	57.45	1	212	63	29	0
5	3	170	93	123	98	110	N	N	2	0	1	0	20	3		0	0	0	0	0	2	2005	0	1	Y	Y	N	N	02			0					0	138	7.5	1.3	50	92	0.9	93.12	1	152	57	21	0
5	3	162	76.5	152	80	109	N	N	3	0	1	0	30	3		1	1	1	1	1	2	1986	0	0	N	N	N	N	01	01	0103	2		0203	02	01	4	127	7.2	1546.	108	112	0.7	89.26	1	184	63	24	0
5	3	163	68	138	70	97	N	N	0	2	1	60	0	3		0	0	0	1	1	2	1981	2006	1	N	N	N	Y	02			0			02		1	201	9.6	864.2	70	148	1.2	63.26	1	209	55	23	0
5	3	163	81	116	60	114	N	N	1	1	2	30	0	3		1	1	3	1	1	2	1999	0	0	N	N	N	N	01	05	0103	2		0203	02	01	4	250	11.9	18.9	135	97	1.1	67.62	2	146	34	12	1
5	3	160	59	155	95	87	N	N	1	0	2	0	30	8	ping-hsuai	1	1	1	0	0	2	2005	0	1	N	Y	N	Y	01	02	010304	3	03	020304			4	122	6.5	47.6	170	104	0.7	87.42	1	147	41	15	1
5	3	175	76	121	77	90.5	N	N	3	0	0	0	0	3		1	2	7	0	0	2	2000	0	1	Y	N	N	N	02			0					0	247	7.7	7.3	110	79	0.9	90.88	1	124	43	28	1
5	3	152	76	138	76	107	N	N	3	0	2	0	60	1		0	0	0	0	0	2	2003	0	0	N	N	N	N	01	08	03	1		03			1	122	7.7	0.9	185	80	0.7	88.18	1	152	53	27	1
5	3	156	56	116	65	94	N	N	3	0	0	0	0			0	0	0	0	0	2	2001	0	0	N	N	N	N	01	08	010203	3	01	020304			4	142	7.7	5.6	106	95	0.8	73.54	1	155	50	28	1
5	3	159	82	130	80	95	N	N	4	0	2	0	0	1		1	1	7	0	0	2	1998	0	0	N	N	N	N	02			0					0	174	8.1	73.8	178	64	0.8	105.16	1	120	42	52	0
5	3	167	81	124	71	98	Y	Y	4	0	0	0	0			0	0	0	0	0	2	1988	0	0	N	N	N	N	02			0					0	182	7.4	81.8	105	102	1.3	58.88	1	159	43	18	1
5	3	165	92	130	81	103	N	N	2	0	1	60	0	3		1	1	7	0	1	2	2006	0	0	N	N	N	N	02			0					0	85	6.3	32.3	73	103	1.5	36.38	1	183	73	17	1
5	3	156	68	144	73	96	N	N	1	1	2	0	30	35		1	1	1	0	0	2	2002	0	0	N	N	N	N	02			0					0	111	6.9	5.7	214	87	0.7	91.35	1	138	38	26	0
5	3	160	64	127	80	85	N	N	1	2	1	60	30	58	jogging	1	1	3	0	0	2	1996	2006	1	Y	N	N	N	02			0					0	260	10.5	524.7	105	126	0.9	94.93	1	207	78	23	0
5	3	160	71	148	77	94	N	N	2	0	0	0	0			1	1	1	0	0	2	1998	0	1	N	N	N	Y	02			0					0	118	7.0	25.2	163	90	1.0	57.45	2	135	13	31	0
5	3	178	74	121	70	94	N	N	3	0	1	30	30	34		0	0	0	1	0	2	1993	0	1	N	Y	N	N	01	12	010304	3	03	0203			3	145	7.4	5.3	110	71	1.3	56.74	1	118	35	24	0
5	3	167	71	145	62	92	N	N	2	0	1	0	60	3		0	0	0	0	0	2	1994	0	0	N	N	N	N	02			0					0	123	6.9	4.8	74	109	0.9	85.45	1	173	56	20	0
5	3	167	88	171	99	111	N	N	1	2	1	40	0	3		1	1	1	1	1	2	1998	2003	0	N	N	N	N	02			0					0	130	6.6	6.0	74	51	0.9	91.18	1	112	50	40	0
5	3	158	60	130	79	87	N	N	3	0	0	0	0	8	yoga	0	0	0	1	1	2	2000	0	1	N	Y	N	Y	02			0					0	187	8.2	2.9	183	74	0.6	106.97	1	130	36	34	0
5	3	165	68	130	76	73	N	N	1	1	1	0	60	3		1	2	7	1	1	2	1983	2008	1	N	N	N	Y	02			0			02		1	105	7.4	1053.	72	57	2.0	34.17	1	102	38	28	1
5	3	171	62	123	75	80	N	N	3	0	0	0	0			0	0	0	0	0	2	1986	0	1	N	Y	N	N	02			0					0	128	8.7	5.9	27	64	1.1	70.34	1	128	63	27	0
5	3	151	53	132	65	79	N	N	1	1	1	0	20	3		0	0	0	0	0	2	1991	2010	0	N	N	N	N	01	02	03	1		03			1	110	6.4	22.7	81	81	1.4	51.83	1	159	52	13	0
5	3	156	64	124	74	98	N	N	2	0	1	60	0	8	Wai-Tan-Kung	1	1	7	1	1	2	2007	0	0	N	N	N	N	01	08	010203	3	01	020304	02		5	118	7.3	37.0	122	91	0.8	72.81	1	143	39	20	0
5	3	160	69	130	80	93	N	N	3	0	2	0	20	3		1	1	7	0	0	2	2003	0	0	N	N	N	N	02			0					0	104	7.8	5.7	149	82	0.7	123.11	1	127	30	92	0
5	3	168	61.3	119	68	78	N	N	1	0	1	0	30	3		0	0	0	0	0	2	2008	0	0	N	N	N	N	02			0					0	114	7.2	4.3	94	77	0.7	126.88	2	126	31	19	0
5	3	160	66.1	120	80	85	N	N	1	2	0	20	0	3		1	1	1	0	0	2	1992	0	0	N	N	N	N	01	01	0103	2		0203			2	150	7.7	5.8	94	88	1.3	55.9	1	142	43	24	1
5	3	175	93	130	80	90	N	Y	3	0	0	0	0	3		1	1	2	1	0	2	2005	0	1	Y	N	N	N	02			0					0	106	5.8	4.4	70	76	1.1	72.09	1	134	50	19	1
5	3	156	73	119	69	95	N	N	3	0	1	30	0	3		0	0	0	0	0	2	1996	0	0	N	N	N	N	01	06	0103	2		0203			2	125	6.1	28.5	145	116	1.4	39.07	1	200	62	13	0
5	3	152	48	130	80	80	N	N	0	2	1	20	0	3		1	1	3	1	1	2	1991	2006	0	N	N	N	N	01	08	03	1		03	02		2	173	6.8	14.8	214	94	1.2	46.68	2	127	27	15	1
5	3	150	54	124	66	86	N	N	2	0	0	40	0	3		0	0	0	0	0	2	1999	0	0	N	N	N	N	02			0					0	115	7.9	4.3	129	87	0.7	89.83	1	146	47	26	1
5	3	156	76	149	78	117	N	N	2	2	2	15	0	3		1	1	2	1	1	2	1985	0	0	N	N	N	N	01		010304	3	03	0203	02		4	137	10.7	4.8	156	107	0.6	108.75	2	178	69	29	0
5	3	170	79	126	80	93	N	Y	0	0	1	0	60	8	professional golf player	1	2	7	0	0	2	2005	0	1	Y	N	N	Y	02			0					0	131	5.9	207.1	88	106	1.3	60.92	1	177	66	23	1
5	3	150	55	130	78	90	N	N	2	0	1	30	0	3		0	0	0	0	0	2	2001	0	1	Y	N	N	N	02			0					0	104	6.0	7.5	83	104	0.8	78.3	1	176	56	22	0
5	3	150	56	127	70	82	N	N	0	2	0	0	0	1		1	3	7	0	0	2	1990	2008	0	N	N	N	N	01	08	03	1		0304			2	137	8.7	3.9	137	47	0.7	88.98	1	242	49	25	0
5	3	158	53	110	70	77	N	N	2	0	0	0	0			1	1	7	0	0	2	2001	0	0	N	N	N	N	02			0					0	326	9.6	7.0	40	74	0.4	180.31	1	136	62	28	0
5	3	160	66	128	63	90	N	N	3	0	1	60	0	3		0	0	0	0	0	2	1991	0	0	N	N	N	N	02			0		04			1	130	7.7	141.7	31	75	0.9	85.24	1	125	54	11	0
5	3	160	66	128	63	90	N	N	3	0	1	60	0	3		0	0	0	0	0	2	1991	0	0	N	N	N	N	02			0					0	112	7.2	80.7	40	64	1.0	75.3	1	110	43	9	0
5	3	153	51	145	80	79	N	N	1	0	1	60	0	38	brisk walking	1	3	7	0	0	2	1996	0	0	N	N	N	N	02			0					0	91	6.4	15.0	96	64	1.3	43.42	1	164	75	14	1
5	3	153	67	148	90	102	N	N	1	1	0	0	0			0	0	0	0	0	2	1995	2005	0	N	N	N	N	02			0					0	140	9.2	6.5	119	95	0.6	112.47	1	167	62	18	0
5	3	163	64.5	132	82	83	N	N	2	0	1	0	60	3		0	0	0	0	0	2	2004	0	1	Y	Y	N	N	02			0					0	144	7.2	3.5	228	102	0.5	138.81	1	158	36	108	0
5	3	157	59	151	89	96	N	N	3	0	1	0	60	3		1	1	7	1	1	2	1999	0	0	N	N	N	N	01	01	03	1		03	02		2	117	7.4	7.0	70	92	0.7	87.67	1	206	106	13	0
1	1	159	68	130	80	90	N	N	2		1	60	0			0			1	1	2	2001	0	1	Y	N	N	N	02			0			02		1	121	7.9	1447.	72	107	2.4	28.76	2	164	51	20	0
5	3	160	65	153	90	92	N	N	2	0	1	60	0	3		1	2	7	0	0	2	2007	0	0	N	N	N	N	01	02	0203	2	01	0304			3	159	6.8	2.9	458	96	1.0	56.85	1	184	40	19	1
5	3	165	54	116	70	74	Y	N	4	1	1	60	0	135		1	1	7	1	1	2	2001	0	1	N	N	N	Y	01	01	03	1		03	02		2	114	8.1	1.8	97	58	0.8	104.81	2	96	44	13	0
5	3	168	81	140	85	100	N	N	3	1	1	0	30	3		0	0	0	0	0	2	1993	2012	1	Y	Y	N	Y	02			0					0	189	8.7	1271.	344	90	1.6	48.12	2	156	35	24	0
5	3	163	54.6	123	63	74	N	N	2	0	1	60	0	3		1	1	2	0	0	2	1981	0	0	N	N	N	N	02			0					0	120	6.0	5.5	273	95	0.7	88.71	1	166	41	15	1
5	3	172	72	137	77	98	Y	N	3	0	1	0	30	3		0	0	0	0	0	2	1999	0	0	N	N	N	N	02			0					0	141	7.0	2.1	73	87	1.0	78.98	1	135	35	15	0
5	3	162	88.1	120	81	111	N	N	4	0	0	0	0			1	1	2	0	0	2	1998	0	1	N	N	N	N	01	11	0305	2		03			1	192	8.1	115.3	174	150	0.5	139.38	1	221	52	42	0
5	3	167	58	113	67	80	N	N	1	0	1	0	60	5		1	1	7	0	0	2	2004	0	1	N	Y	N	N	02			0					0	131	5.7	2.8	67	105	1.2	65.21	2	188	75	25	0
5	3	174	74	131	81	90	N	N	0	0	2	0	30	13		0	0	0	0	0	2	2008	0	1	Y	N	N	N	02			0					0	145	7.7	2.5	388	111	1.1	74.42	1	197	35	16	0
5	3	168	67	129	77	91	N	N	3	1	1	30	0	3		1	1	3	0	0	2	1995	0	0	N	N	N	N	02			0					0	96	8.6	91.5	165	136	1.9	36.43	1	127	34	18	1
5	3	150	52	125	60	90	N	N	3	0	1	60	0	3		1	1	7	0	0	2	2008	0	0	N	N	N	N	01	08	03	1		03			1	171	7.2	7.7	65	85	0.8	98.12	2	163	73	28	0
5	3	153	80	126	96	110	N	N	2	2	0	0	0			1	1	3	0	0	2	1993	2001	1	N	Y	N	N	02			0					0	171	8.1	2.2	357	78	1.5	36.93	1	151	35	20	1
5	3	150	50	136	63	78	N	N	3	0	1	0	30	3		1	1	14	0	1	2	2001	0	1	Y	N	N	N	02			0					0	184	7.7	85.7	278	102	1.0	57.14	1	188	49	83	0
5	3	165	88	136	78	90	N	N	1	2	2	0	30	3		0	0	0	1	1	2	2000	2005	0	N	N	N	N	02			0			02		1	243	10.4	259.9	73	77	5.6	10.66	1	143	59	29	1
5	3	155	55	135	89	84	N	N	2	1	1	60	0	3		1	2	7	0	0	2	2000	2009	0	N	N	N	N	01	08	010204	3	0103	02			3	245	9.0	16.5	137	143	0.6	112.47	1	201	46	14	1
5	3	157	65	130	77	94	N	N	1	0	1	0	30	3		0	0	0	0	0	2	2006	0	0	N	N	N	N	01	05	0103	2		03	02		2	156	6.7	28.8	142	105	0.6	106.97	1	177	57	23	0
5	3	171	76	134	85	83	N	N	1	0	1	60	0	2		0	0	0	0	0	2	2006	0	1	N	N	N	Y	02			0					0	106	6.0	2.5	151	98	1.0	83.4	1	167	52	19	1
5	3	154	58	147	78	108	N	N	2	1	0	0	0	3		1	1	2	1	1	2	1991	2009	0	N	N	N	N	01	02	030405	3	03	03	02		3	100	6.5	92.2	259	82	0.9	65.23	1	146	33	20	1
5	3	162	59	123	64	90	N	N	2	0	1	30	0	3		1	1	10	0	0	2	2003	0	0	N	N	N	N	01	08	01	1			02		1	124	6.5	11.6	206	77	1.7	41.12	1	153	40	34	0
5	3	150	49	110	63	72	N	N	3	0	1	0	40	3		1	1	3	0	0	2	2004	0	0	N	N	N	N	02			0					0	112	6.7	10.5	150	87	0.6	110.32	1	139	34	45	0
5	3	179	80	129	76	103.5	N	N	2	0	1	0	30	2		0	0	0	0	0	2	2000	0	1	Y	Y	N	N	02			0					0	156	6.8	30.2	219	86	0.9	90.58	1	152	39	52	0
5	3	165	60	120	80	78	N	N	1	0	1	0	180	13		0	0	0	0	0	2	2003	2004	1	Y	N	N	Y	02			0					0	134	6.7	1.8	96	122	1.2	65.21	1	181	59	33	1
5	3	182	88	126	89	95	N	N	2	0	2	0	30	3		0	0	0	0	0	2	2007	0	1	N	N	Y	N	02			0					0	136	6.9	10.5	132	68	1.2	67.06	1	105	33	41	1
5	3	170	103	142	81	100	N	N	2	0	1	0	30	35		1	1	3	0	0	2	2005	0	0	N	N	N	N	02			0					0	237	9.9	159.7	244	59	1.2	68.4	2	135	35	20	0
5	3	165	79	147	82	98	Y	N	3	1	1	30	0	3		0	0	0	1	1	2	2001	2007	0	N	N	N	N	01	11		0		04	02		2	216	8.3	2.9	107	137	0.9	89.46	1	197	53	96	0
5	3	172	74	123	73	91	N	N	3	0	1	30	0	38	hanging on the bar	1	1	7	0	0	2	1998	0	0	N	N	N	N	02			0					0	116	6.4	3.1	66	80	1.0	78.75	1	131	51	17	1
5	3	152	64	112	70	78.5	N	N	2	0	0	20	0			0	0	0	0	0	2	2007	0	1	N	Y	N	N	02			0					0	112	6.3	3.5	83	116	0.5	138.25	1	200	84	44	0
5	3	165	55	101	69	88	N	N	0	0	1	60	0	3		0	0	0	1	1	2	1988	0	0	N	N	N	N	01	02	03	1		0304	02	01	4	102	5.5	10.2	24	74	1.0	75.48	1	167	96	21	1
5	3	166	76	122	79	96	N	Y	1	0	2	0	30	15		0	0	0	0	0	2	2008	0	1	N	Y	N	N	02			0					0	117	6.0	5.6	82	128	1.0	83.73	1	168	42	21	0
5	3	158	71	146	87	99	N	N	2	0	1	60	0	5		0	0	0	0	0	2	2007	0	0	N	N	N	N	02			0					0	167	7.5	87.8	240	75	0.7	119.2	2	148	36	32	0
5	3	169	80	129	71	94	N	N	3	0	1	60	0	3		1	1	7	1	1	2	2000	0	0	N	N	N	N	01	02	010304	3	03	0203	02	01	5	66	6.0	28.4	272	60	1.8	40.45	1	154	41	18	1
5	3	166	109	130	80	111	N	N	1	0	2	120	0	36		0	0	0	0	0	2	2000	0	0	N	N	N	N	02			0					0	141	6.8	1.8	146	113	1.0	79.46	1	184	39	39	1
5	3	160	64	140	70	93	N	N	4	0	2	15	0	3		1	1	2	0	0	2	1998	0	1	N	Y	N	N	02			0					0	300	10.2	83.0	123	77	1.1	52.19	1	152	63	21	0
5	3	160	64	140	70	93	N	N	4	0	2	15	0	3		1	1	2	0	0	2	1998	0	1	N	Y	N	N	02			0					0	73	8.0	118.6	138	70	1.2	47.2	1	136	50	30	0
5	3	160	53.3	130	84	71	N	N	4	0	1	30	0	8	gymnastics	1	2	7	1	1	2	2009	0	0	N	N	N	N	01	02	0103040506	3	0103	020304	02		6	129	10.2	17.4	52	105	0.6	105.98	2	160	45	11	1
5	3	168	76	132	72	96	N	N	4	0	0	0	0			0	0	0	1	1	2	2001	0	0	N	N	N	N	02			0			02		1	263	10.4	38.2	122	88	0.8	100.16	1	186	46	19	0
5	3	155	61	152	72	86	N	N	2	0	0	15	0	3		1	1	1	1	1	2	1991	0	0	N	N	N	N	02			0			02		1	124	8.1	435.5	113	81	1.5	35.08	1	145	54	10	0
5	3	162	59.5	130	92	94	Y	Y	1	0	1	0	120	5		0	0	0	0	0	2	2007	0	1	N	Y	N	N	02			0					0	113	6.2	11.3	101	71	0.8	103.77	1	149	67	47	0
5	3	158	54	143	72	76	N	N	2	0	2	0	30	3		0	0	0	0	0	2	2003	0	1	N	Y	N	N	01	08	010304	3	03	0203			3	140	8.3	2.3	152	118	0.6	109.13	2	176	41	16	0
5	3	160	58	116	74	78	N	N	2	0	2	30	0	3		0	0	0	1	1	2	2007	0	0	N	N	N	N	01	01	0304	2	03	03	02		3	149	7.8	37.3	65	94	0.5	136.15	1	156	56	18	0
[truncated: 7 more columns]
